# Supplementary material for: Prospective Evaluation of a Rapid Clinical Metagenomics Test for Bacterial Pneumonia
Source: Front Cell Infect Microbiol. 2021 Oct 19;11:684965. doi: 10.3389/fcimb.2021.684965 (PMC8560692; doi:10.3389/fcimb.2021.684965)
Supplement: Supplementary file 6 [file DataSheet_6.xlsx]

## Sheet: sheet 1
Culture negative but rapid metagenomics positive and verified by qPCR
Note:Outcome:1,In-hospital mortality; 2,Withdrawal of life support; 3,Hospital discharge
Probable:The result is the likely cause of infection based on clinical radiologic, laboratory findings or treatment.
Possible:The result has potential for pathogenicity and is consistent with clinical presentation.
Ulikely:The result has potential for pathogenicity but is not consistent with clinical presentation.
Uncertain: The results are difficult to explain.
Study ID	Gender	Age	Type of infection	ICU admission	Temp （℃）	Cough	Sputum	Dyspnea	Invasive mechanical ventilation	Immune Suppression	Prior Antibitoics	Current smoker	WBC（× 109/L）	NEUT（× 109/L）	LYMPH（× 109/L）	HGB（g/L）	PLT（× 109/L）	PCT（ng/mL）	Outcome	Culture fail +verified Meta-IDs	Interpretation
AC1	Male	43	CAP-ICH	No	36.5	Yes	Yes	No	No	Yes	Yes	Yes	4.55	2.67	1.47	148	282	0.29	3	Pseudomonas_aeruginosa	probable
AD6	Female	43	HAP	Yes	37.9	No	No	Yes	Yes	No	Yes	No	3.92	2.38	1.18	137	103	2.55	3	Haemophilus_influenzae	probable
AD8	Male	65	AECOPD	No	38.2	Yes	Yes	Yes	No	Yes	Yes	No	6.86	3.28	2.65	143	318	/	3	Streptococcus_pneumoniae	uncertain
AE6	Male	46	CAP	No	38	Yes	Yes	No	No	No	Yes	No	6.97	3.45	2.29	164	231	0.19	3	Pseudomonas_aeruginosa	uncertain
AI5	Female	78	HAP	Yes	37.9	No	No	Yes	Yes	No	Yes	No	12.98	10.92	1.36	112	173	7	1	Corynebacterium_striatum;Pseudomonas_aeruginosa	possible:Corynebacterium_striatum;Pseudomonas_aeruginosa
AK2	Male	67	CAP	No	40	Yes	No	No	No	No	Yes	No	8.25	7.38	0.64	138	121	2.33	3	Pseudomonas_aeruginosa	possible
AK6	Male	76	HAP	Yes	38	No	No	No	Yes	No	No	Yes	5.41	3.76	1.21	124	104	0.14	3	Pseudomonas_aeruginosa	possible
AM8	Male	87	AECOPD	No	39.2	No	No	Yes	No	No	No	Yes	7.07	5	1.32	107	259	0.29	3	Moraxella_catarrhalis;Pseudomonas_aeruginosa	possible
AN2	Female	78	HAP	Yes	39	Yes	Yes	No	Yes	No	Yes	No	8.44	7.49	0.56	55	53	1.29	3	Corynebacterium_striatum;Enterococcus_faecium;Pseudomonas_aeruginosa	possible:Enterococcus_faecium;uncertain:Corynebacterium_striatum;Pseudomonas_aeruginosa
AO2	Female	41	CAP-ICH	Yes	39	Yes	Yes	No	No	Yes	No	No	7.04	5.45	1.03	88	163	8.99	3	Pseudomonas_aeruginosa	unlikely
AP3	Male	59	CAP-ICH	No	38	Yes	Yes	No	No	Yes	Yes	No	4.49	3.85	0.26	91	125	0.82	3	Pseudomonas_aeruginosa	possible
AU5	Male	80	AECOPD	No	41	Yes	Yes	No	No	No	Yes	No	3.41	1.8	1.25	128	38	0.58	3	Corynebacterium_striatum	possible
AX105	Male	75	HAP	No	37.7	No	No	No	No	No	No	No	7.11	5.56	0.67	139	106	0.17	3	Streptococcus_pneumoniae;Haemophilus_influenzae;Pseudomonas_aeruginosa	possible:Haemophilus_influenzae;Pseudomonas_aeruginosa;uncertain:Streptococcus_pneumoniae
AY4	Female	26	Lung abscess	Yes	39.5	Yes	Yes	No	Yes	No	Yes	No	5.14	4.69	0.25	107	272	0.24	1	Enterococcus_faecium;Pseudomonas_aeruginosa	unlikely：Enterococcus_faecium;Pseudomonas_aeruginosa
BA1	Male	59	CAP	Yes	40	Yes	Yes	Yes	Yes	No	Yes	Yes	13.02	11.79	0.8	95	171	6.03	1	Pseudomonas_aeruginosa	uncertain
BA6	Female	60	AEBX	No	38	Yes	Yes	No	No	No	Yes	No	10.6	8.29	1.52	138	202	0.02	3	Haemophilus_influenzae	probable
BC8	Female	72	HAP	No	38.5	Yes	Yes	No	No	No	Yes	No	5.94	4.97	0.6	94	403	0.55	3	Enterococcus_faecium;Enterococcus_faecalis;Pseudomonas_aeruginosa	unlikely：Enterococcus_faecium;Enterococcus_faecalis;Pseudomonas_aeruginosa
BF5	Male	38	AEBX	No	37.5	Yes	Yes	No	No	Yes	Yes	No	5.79	3.19	1.93	133	100	1.77	3	Haemophilus_influenzae	probable
CC2	Male	56	Lung abscess	Yes	38.5	Yes	Yes	No	Yes	No	Yes	No	13.22	12.03	0.73	84	102	0.56	2	Enterococcus_faecium	possible
CC5	Female	77	AEBX	No	39	Yes	Yes	No	No	No	Yes	No	7.87	5.98	1.1	108	161	0.55	3	Streptococcus_pneumoniae	possible
CF2	Male	56	CAP-ICH	No	39.5	No	No	No	No	Yes	Yes	Yes	0.43	0.14	0.17	64	60	2.05	3	Acinetobacter_baumannii;Pseudomonas_aeruginosa	probable：Acinetobacter_baumannii;Pseudomonas_aeruginosa
CM3	Male	63	CAP	No	37	Yes	Yes	No	No	No	Yes	No	10.92	8.48	1.6	139	436	0.49	3	Pseudomonas_aeruginosa	possible
CN8	Female	63	Lung abscess	No	38.2	No	No	Yes	No	No	Yes	Yes	14.1	13.42	0.32	122	365	0.48	3	Pseudomonas_aeruginosa	unlikely
CR1	Male	65	CAP	Yes	40	Yes	Yes	Yes	Yes	No	Yes	Yes	8.82	7.87	0.68	130	161	0.49	2	Enterococcus_faecium	possible
CS13	Male	68	AEBX	No	36	Yes	Yes	No	No	No	Yes	Yes	8.43	6.43	1.43	149	164	0.26	3	Haemophilus_influenzae	probable
CU5	Female	39	CAP-ICH	No	38	Yes	Yes	Yes	No	Yes	Yes	No	2.72	1.67	0.65	83	141	0.27	3	Pseudomonas_aeruginosa	unlikely
CU6	Female	62	CAP	No	39.3	Yes	Yes	No	No	No	Yes	No	4.5	2.82	1.06	104	231	0.26	3	Pseudomonas_aeruginosa	unlikely
CV10	Male	71	CAP	Yes	38.6	Yes	Yes	Yes	No	No	Yes	Yes	7.36	6.02	0.89	114	191	0.68	3	Pseudomonas_aeruginosa	unlikely
CV14	Male	85	CAP-ICH	Yes	37.7	No	No	No	Yes	Yes	Yes	No	9.03	6.02	1.51	114	41	8.69	3	Corynebacterium_striatum	possible
CZ4	Female	78	CAP	Yes	39.5	Yes	Yes	No	Yes	No	Yes	No	2.19	1.71	0.2	75	23	3.39	1	Pseudomonas_aeruginosa	possible
DD12	Male	50	CAP	Yes	37	No	No	No	No	No	Yes	No	7.27	6.57	0.51	113	122	0.22	3	Enterococcus_faecium	possible
DI4	Male	62	CAP-ICH	Yes	37.6	Yes	Yes	No	No	Yes	No	Yes	7.84	6.3	1.18	112	216	/	3	Pseudomonas_aeruginosa;Moraxella_catarrhalis	probable：Pseudomonas_aeruginosa；possible：Moraxella_catarrhalis
DI8	Male	89	HAP	Yes	38.3	No	No	No	No	No	Yes	No	13.15	9.72	2.16	126	401	0.11	3	Pseudomonas_aeruginosa;Corynebacterium_striatum;Stenotrophomonas_maltophilia;Achromobacter_xylosoxidans	possible：Pseudomonas_aeruginosa;Corynebacterium_striatum;Stenotrophomonas_maltophilia;Achromobacter_xylosoxidans
DK6	Male	71	Lung abscess	No	39.7	Yes	Yes	No	No	No	Yes	No	20.33	16.99	2.41	125	314	0.13	3	Pseudomonas_aeruginosa;Streptococcus_pneumoniae	possible：Pseudomonas_aeruginosa;Streptococcus_pneumoniae
DL13	Male	72	CAP	No	39.8	Yes	Yes	No	No	No	No	Yes	6.74	4.24	1.85	116	220	/	3	Corynebacterium_striatum;Enterococcus_faecalis	unlikely：Corynebacterium_striatum;Enterococcus_faecalis
DM9	Male	90	AECOPD	No	36.4	Yes	Yes	No	No	No	Yes	No	13.77	12.72	0.71	154	136	13.8	3	Haemophilus_influenzae	unlikely
EB2	Male	54	CAP	Yes	38.5	No	No	No	Yes	No	Yes	No	6.72	3.46	2.14	154	197	0.02	2	Moraxella_catarrhalis	unlikely
EC5	Male	60	AECOPD	Yes	36.6	Yes	Yes	Yes	Yes	No	Yes	No	10.75	10	0.54	172	151	0.09	3	Haemophilus_influenzae;Pseudomonas_aeruginosa	probable：Haemophilus_influenzae;Pseudomonas_aeruginosa
EM5	Male	84	CAP	Yes	39	Yes	Yes	No	Yes	No	Yes	No	24.44	22.9	0.57	161	207	5.36	1	Streptococcus_pneumoniae	probable
FF8	Male	58	AECOPD	No	38.6	Yes	Yes	No	No	No	Yes	Yes	9.49	4.96	2.85	133	391	0.12	3	Moraxella_catarrhalis	possible
L22	Male	54	CAP	No	38.7	Yes	Yes	No	No	No	Yes	Yes	12.75	9.85	1.78	178	175	0.2	3	Pseudomonas_aeruginosa	possible
M8	Male	19	HAP	Yes	38	Yes	Yes	Yes	No	No	Yes	No	3.39	2.04	0.58	55	122	0.61	3	Pseudomonas_aeruginosa	uncertain
P5	Male	66	CAP-ICH	Yes	39.2	Yes	No	Yes	No	Yes	Yes	No	4.93	3.72	1.08	86	89	0.43	3	Enterococcus_faecium	unlikely
Q5	Female	37	Lung abscess	No	37.5	Yes	Yes	No	No	No	Yes	No	14.87	12.23	1.36	109	583	0.19	3	Pseudomonas_aeruginosa	probable
R5	Male	78	HAP	Yes	38.5	No	No	No	Yes	No	Yes	No	17.14	15.45	0.73	116	113	0.39	3	Staphylococcus_aureus;Enterococcus_faecium;Corynebacterium_striatum	probable：Staphylococcus_aureus；uncertain：Enterococcus_faecium;Corynebacterium_striatum
R6	Female	69	CAP-ICH	Yes	36	Yes	Yes	No	No	Yes	Yes	No	4.67	3.44	0.88	78	100	0.69	3	Enterococcus_faecium	unlikely
S11	Female	81	CAP	No	38	Yes	Yes	No	No	No	Yes	No	5.86	4.89	0.38	93	170	0.21	3	Haemophilus_influenzae;Pseudomonas_aeruginosa	probable：Haemophilus_influenzae;Pseudomonas_aeruginosa
T16	Female	60	AEBX	No	36.3	Yes	Yes	No	No	No	No	No	6.16	3.79	1.83	134	185	0.3	3	Haemophilus_influenzae	probable
Y13	Male	86	CAP	No	38.2	Yes	No	No	No	No	Yes	No	5.61	3.64	1.28	90	174	0.65	3	Corynebacterium_striatum	uncertain
Z7	Male	62	AECOPD	Yes	38	Yes	Yes	No	No	No	Yes	Yes	6.66	5.7	0.67	139	171	0.17	3	Staphylococcus_aureus;Pseudomonas_aeruginosa	possible：Staphylococcus_aureus;Pseudomonas_aeruginosa
